# Supplementary material for: Quantitative DNA metabarcoding reveals species composition of a macrocyclic lactone and pyrantel resistant cyathostomin population in the UK
Source: Int J Parasitol Drugs Drug Resist. 2024 Dec 22;27:100576. doi: 10.1016/j.ijpddr.2024.100576 (PMC11762968; doi:10.1016/j.ijpddr.2024.100576)
Supplement: Multimedia component 1 [file mmc1.xlsx]

## Sheet: FECs
Stud	Sample date	Group	Number sampled	Drug	Pre treatment mean	1 week mean	2 week mean	3 week mean	4 week mean	5 week mean	6 week mean	7 week mean	10 week mean
A	2024-03-21	Y	11	IVM	767.5	251	503	512
A	2024-06-21	Y	11	MOX	324.5	68	98.2	127.5	185.6
A	2024-08-21	Y	10	PYR	829		103.5
A	2024-01-22	Y	15	IVM	917.3		216.9
A	2024-04-21	M	11	IVM	694.1	7	57.27	90		24.5	47.5	116.4
A	2024-07-21	M	10	MOX	484.5	7.5	16.5	27			42.2		55
B	2024-05-21	Y	14	MOX	282.9		0		3.9		173.8
B	2024-06-22	Y	6	IVM	582.5		0		0			166.7
C	2024-06-21	Y	10	IVM	351		7		111
C	2024-03-22	Y	15	MOX	497.2		6.3		31.1		103.3
D	2024-04-22	Y	13	MOX	546.5		0.8		38.9		266.2
D	2024-06-23	Y	9	IVM	1196.7		0		152.2
E
E
E

## Sheet: Stud A
Yearlings-A-IVM
Species	FEC-Week0	Abundance %	FEC-Week2	Abundance %	FEC-Week3	Abundance %
Cyathostomum_catinatum	455.562	59.3567	500.468	99.4967	502.295	98.1053
Cyathostomum_pateratum	5.69205	0.741635	0	0	0	0
Cylicocyclus_insigne	1.85323	0.241463	0	0	0	0
Cylicocyclus_leptostomum	2.05179	0.267334	0	0	0.740955	0.144718
Cylicocyclus_nassatus	187.374	24.4136	0.930792	0.185048	0.815051	0.15919
Cylicostephanus_calicatus	44.1465	5.75198	0	0	0.778003	0.151954
Cylicostephanus_goldi	3.50789	0.457054	0	0	0.592764	0.115774
Cylicostephanus_longibursatus	33.8875	4.41532	0	0	4.9644	0.969609
Cylicostephanus_minutus	8.20714	1.06933	0	0	0	0
Unclassified	25.2171	3.28562	1.60096	0.318283	1.81534	0.354559
	767.5	100	503	100	512.002	100.001
Yearlings-A-MOX
Species	FEC-Week0	Abundance %	FEC-Week1	Abundance %	FEC-Week2	Abundance %	FEC-Week3	Abundance %	FEC-Week4	Abundance %
Cyathostomum_catinatum	206.562	63.6555	64.4324	94.7536	95.7886	97.5444	121.366	95.1888	116.145	62.5781
Cyathostomum_pateratum	0	0	0	0	0	0	0.103097	0.0808603	0	0
Cylicocyclus_ashworthi	0.610192	0.188041	0	0	0	0	0	0	0.0526973	0.028393
Cylicocyclus_leptostomum	26.043	8.02557	0.110436	0.162406	0.0834719	0.0850019	0	0	7.08779	3.81885
Cylicocyclus_nassatus	9.05525	2.79052	1.06115	1.56051	0.426634	0.434454	1.40212	1.0997	5.69131	3.06644
Cylicostephanus_calicatus	29.1672	8.98834	0.230476	0.338935	0.621402	0.632792	1.07221	0.840948	22.4095	12.0741
Cylicostephanus_goldi	0.170854	0.0526514	0.110436	0.162406	0	0	0.0412388	0.0323441	0	0
Cylicostephanus_longibursatus	28.5082	8.78526	1.68055	2.4714	0.39881	0.40612	2.56711	2.01342	18.9183	10.1931
Unclassified	24.3833	7.5141	0.374523	0.55077	0.881092	0.897242	0.948492	0.743915	15.2954	8.24106
	324.5	100	68	100	98.2	100	127.5	100	185.6	100
Yearlings-A-PYR
Species	FEC-Week0	Abundance %	FEC-Week2	Abundance %
Cyathostomum_catinatum	162.434	19.5939	0.99455	0.970918
Cyathostomum_pateratum	0.470141	0.0567119	0	0
Cylicocyclus_ashworthi	0	0	0.120147	0.116084
Cylicocyclus_leptostomum	22.9429	2.76754	2.30282	2.22495
Cylicocyclus_nassatus	432.436	52.1636	88.0841	85.0974
Cylicostephanus_calicatus	70.004	8.44439	4.15842	4.0178
Cylicostephanus_goldi	0	0	0.153521	0.14833
Cylicostephanus_longibursatus	94.5924	11.4104	4.13172	3.992
Cylicostephanus_minutus	1.92758	0.232519	0.40049	0.386947
Unclassified	44.1933	5.33091	3.1572	3.05043
	829	100	103.503	100.005
Yearlings-A-IVM (Jan22)
Species	FEC-Week0	Abundance %	FEC-Week2	Abundance %
Cyathostomum_catinatum	292.915	31.981	199.782	92.1079
Cyathostomum_pateratum	1.65615	0.175095	0.96482	0.444822
Cylicocyclus_ashworthi	0.906439	0.0988159	0	0
Cylicocyclus_leptostomum	49.3852	5.3694	0.930515	0.429006
Cylicocyclus_nassatus	368.977	40.2025	9.78113	4.50951
Cylicostephanus_calicatus	0.397561	0.0433403	0	0
Cylicostephanus_goldi	5.59995	0.605031	0.343047	0.158159
Cylicostephanus_longibursatus	69.7527	7.59323	2.76582	1.27516
Cylicostephanus_minutus	13.2082	1.4481	0.145795	0.0672176
Unclassified	114.498	12.482	2.18692	1.00826
	917.296	99.9985	216.9	100
Mares-A-MOX
Species	FEC-Week0	Abundance %	FEC-Week1	Abundance %	FEC-Week2	Abundance %	FEC-Week6	Abundance %	FEC-Week10	Abundance %
Cyathostomum_catinatum	28.6385	5.8903	6.72323	88.34	13.3505	91.921	27.1133	64.2496	19.8835	36.1519
Cyathostomum_pateratum	23.7514	4.8816	0.138187	1.81	0.185691	1.1254	0	0	0.03201	0.0582
Cylicocyclus_ashworthi	1.1347	0.2342	0.0107325	0.1431	0	0	0.0180194	0.0427	0.09603	0.1746
Cylicocyclus_leptostomum	90.301	18.6256	0.196125	2.64	0.414861	2.5537	5.64729	13.3822	10.238	18.6745
Cylicocyclus_nassatus	135.929	28.0555	0.037335	0.51	0.0518265	0.3541	4.3753	10.368	13.4858	24.4651
Cylicostephanus_calicatus	56.4661	11.6545	0	0	0.018348	0.1112	1.22161	2.8948	3.2659	5.938
Cylicostephanus_goldi	0.480139	0.0991	0	0	0	0	0	0	0.06402	0.1164
Cylicostephanus_longibursatus	93.5574	19.3601	0.393113	5.28	2.25402	2.5977	1.36323	3.2304	3.44999	6.2727
Cylicostephanus_minutus	0	0	0	0	0	0	0.126009	0.2986	0	0
Unclassified	54.2407	11.1952	0	1.2818	0.221331	1.3414	2.33526	5.5338	4.48261	8.1502
	484.499	99.9961	7.49872	100.005	16.4965	100.005	42.2	100	54.9979	100.002
Mares-A-IVM
Species	FEC-Week0	Abundance %	FEC-Week1	Abundance %	FEC-Week2	Abundance %	FEC-Week3	Abundance %	FEC-Week5	Abundance %	FEC-Week6	Abundance %	FEC-Week7	Abundance %
Cyathostomum_catinatum	81.5519	11.7493	6.98919	99.417	54.8233	95.7277	48.1683	96.3366	21.3099	43.7822	20.7965	13.0443	15.1783	13.0443
Cyathostomum_pateratum	4.74279	0.683286	0	0	0.101941	0.178014	0.1014	0.202835	0	0.0262169	0.012445	1.858	2.16197	1.858
Cylicocyclus_ashworthi	2.11215	0.304276	0	0	0	0	0.02475	0.0494719	0	0.0262169	0.012445	0	0	0
Cylicocyclus_insigne	1.18552	0.170821	0	0	0	0	0	0	0	0	0	0	0	0
Cylicocyclus_leptostomum	35.3852	5.09796	0	0	0.811172	1.41637	0.6963	1.39263	0.975677	5.27834	2.50719	1.25144	1.45613	1.25144
Cylicocyclus_nassatus	78.958	11.3756	0.004781	0.0682845	0.107839	0.188334	0.31785	0.635714	1.40189	7.03487	3.34158	16.9199	19.688	16.9199
Cylicostephanus_calicatus	31.272	4.50542	0	0.215359	0.106408	0.185754	0	0	0.243684	7.46308	3.54497	7.39369	8.60331	7.39369
Cylicostephanus_goldi	21.5643	3.10682	0	0	0	0	0	0	0	0.0349559	0.016625	0.466096	0.542354	0.466096
Cylicostephanus_longibursatus	417.616	60.1666	0	0	0.859909	1.50151	0.37105	0.742078	1.07458	30.5689	14.5202	54.3353	63.2246	54.3353
Unclassified	19.7117	2.83991	0.020958	0.299401	0.459534	0.802353	0.32035	0.640661	0.44423	5.7852	2.74797	4.7312	5.50522	4.7312
	694.1	100	7	100	57.2701	100	50	100	25.45	100	47.5	100	116.36	100

## Sheet: Stud B
Yearlings-B-IVM
Species	FEC-Week0	Abundance %	FEC-Week7	Abundance %
Cyathostomum_catinatum	100.457	17.4115	24.6677	21.1377
Cyathostomum_pateratum	0	0	2.16965	1.85917
Cylicocyclus_ashworthi	0.364714	0.0626118	0	0
Cylicocyclus_insigne	1.00296	0.172182	0	0
Cylicocyclus_leptostomum	34.7087	5.94141	4.15247	3.55824
Cylicocyclus_nassatus	119.995	20.6948	62.4738	53.5337
Cylicostephanus_calicatus	0.468918	0.0805009	0	0
Cylicostephanus_goldi	39.9803	6.77773	4.95704	4.24768
Cylicostephanus_longibursatus	248.302	42.4553	11.1436	9.54889
Cylicostephanus_minutus	1.12019	0.192308	0.355581	0.304697
Unclassified	36.1	6.20975	6.78015	5.8099
	582.5	99.9981	116.7	100
Yearlings-B-MOX
Species	FEC-Week0	Abundance %	FEC-Week6	Abundance %
Cyathostomum_catinatum	20.8836	7.38196	72.8496	41.9507
Cyathostomum_pateratum	0.113006	0.0399457	0.480926	0.253698
Cylicocyclus_ashworthi	0.72324	0.255652	0.703606	0.404836
Cylicocyclus_leptostomum	41.1569	14.5482	15.6636	8.78225
Cylicocyclus_nassatus	179.499	63.4178	38.9648	22.5111
Cylicostephanus_calicatus	7.39061	2.61245	7.8209	4.64241
Cylicostephanus_goldi	0.339019	0.119837	1.9701	1.13354
Cylicostephanus_longibursatus	17.0866	6.06979	24.8731	14.2963
Cylicostephanus_minutus	0.36162	0.127826	1.22896	0.707114
Unclassified	15.3463	5.42462	9.24069	5.31685
	282.9	99.998	173.796	99.9988

## Sheet: Stud C
Yearlings-C-IVM
Species	FEC-Week0	Abundance %	FEC-Week4	Abundance %
Coronocyclus_labiatus	0	0	0.226329	0.2039
Cyathostomum_catinatum	81.41	23.1943	5.68187	5.1188
Cylicocyclus_ashworthi	0.174798	0.0498	0.905427	0.8157
Cylicocyclus_leptostomum	6.7055	1.9104	30.5146	27.4906
Cylicocyclus_nassatus	9.70936	2.7662	31.6916	28.551
Cylicostephanus_calicatus	5.79747	1.6517	0.452769	0.4079
Cylicostephanus_goldi	18.65	5.3134	1.72039	1.5499
Cylicostephanus_longibursatus	216.467	61.6716	30.7635	27.7149
Cylicostephanus_minutus	4.36574	1.2438	0	0
Unclassified	7.71849	2.199	9.04339	8.1472
	350.999	100	111	99.9999
Yearlings-C-MOX
Species	FEC-Week0	Abundance %	FEC-Week4	Abundance %	FEC-Week6	Abundance %
Coronocyclus_labiatus	0.715734	0.143953	0	0	0	0
Cyathostomum_catinatum	149.21	30.0101	14.2136	45.7471	23.9894	23.223
Cyathostomum_pateratum	0.89978	0.180969	0	0	0.339732	0.328879
Cylicocyclus_ashworthi	0.306743	0.0616941	0.0358283	0.115315	0.141156	0.136647
Cylicocyclus_insigne	26.0629	5.24194	0.0520364	0.167481	0.167473	0.162123
Cylicocyclus_leptostomum	41.2876	8.30403	2.862	9.21147	13.6826	13.2455
Cylicocyclus_nassatus	138.64	27.9248	3.23393	10.4085	22.774	22.0465
Cylicostephanus_bidentatus	0.490789	0.0987106	0	0	0	0
Cylicostephanus_calicatus	0.337417	0.0678635	0.00853056	0.0274559	0.0263173	0.0254765
Cylicostephanus_goldi	15.8586	3.18959	0.102367	0.329471	2.22979	2.15856
Cylicostephanus_longibursatus	60.3466	12.1373	7.97607	25.6713	30.0438	29.3744
Cylicostephanus_minutus	26.8094	5.39207	0.424822	1.36731	4.00979	3.8817
Unclassified	36.0321	7.247	2.16079	6.95459	5.596	5.41724
	496.998	100	31.07	100	103	100

## Sheet: Stud D
Yearlings-D-MOX
Species	FEC-Week0	Abundance %	FEC-Week4	Abundance %	FEC-Week6	Abundance %
Cyathostomum_catinatum	14.0838	2.57709	5.3721	13.81	20.233	7.60069
Cyathostomum_pateratum	0.926736	0.169577	0	0	0.164153	0.0616653
Cylicocyclus_ashworthi	0.195789	0.035826	0.0404598	0.10401	0	0
Cylicocyclus_leptostomum	9.68504	1.77219	7.27129	18.6923	25.6876	9.64974
Cylicocyclus_nassatus	204.704	37.4573	11.0624	28.4381	127.636	47.9474
Cylicostephanus_calicatus	0	0	0	0	0.0984918	0.0369992
Cylicostephanus_goldi	12.3086	2.25226	0.0440831	0.113324	2.51858	0.946122
Cylicostephanus_longibursatus	251.093	45.9457	6.66862	17.143	54.1658	20.3478
Cylicostephanus_minutus	7.17894	1.31362	0.0857507	0.220439	1.86665	0.701223
Unclassified	46.3237	8.47644	8.35525	21.4788	33.8296	12.7083
	546.5	100	38.9	100	266.2	100
Yearlings-D-IVM
Species	FEC-Week0	Abundance %	FEC-Week4	Abundance %
Cyathostomum_catinatum	63.252	5.28863	14.4143	9.48307
Cyathostomum_pateratum	4.24133	0.354626	1.47514	0.970489
Cylicocyclus_ashworthi	4.0635	0.339758	0.568368	0.373926
Cylicocyclus_insigne	0	0	0.26036	0.171289
Cylicocyclus_leptostomum	234.549	19.6078	28.5753	18.7995
Cylicocyclus_nassatus	378.249	31.6262	68.0406	44.7635
Cylicostephanus_calicatus	71.2828	5.9601	3.63928	2.39426
Cylicostephanus_goldi	35.1705	2.94067	2.24574	1.47746
Cylicostephanus_longibursatus	316.554	26.4677	24.2041	15.9237
Cylicostephanus_minutus	18.7526	1.56794	1.8188	1.19658
Unclassified	69.8882	5.84349	6.75482	4.44396
	1196	99.997	151.997	99.9978

## Sheet: Stud E
Mares-group1
Species	FEC-Week0	Abundance %	FEC-Week6	Abundance %
